# Supplementary material for: Betel Nut Chewing Is Associated with the Risk of Kidney Stone Disease
Source: J Pers Med. 2022 Jan 18;12(2):126. doi: 10.3390/jpm12020126 (PMC8879579; doi:10.3390/jpm12020126)
Supplement: Supplementary file 1 [file jpm-12-00126-s001.zip]

Archive with 1 entries (1 files):
- jpm-1423116-supplementary.pdf
